# Supplementary material for: Batwanema gen. n. and Chokwenema gen. n. (Oxyurida, Hystrignathidae), new nematode genera as parasites of Passalidae (Coleoptera) from the Democratic Republic of Congo
Source: Zookeys. 2013 Dec 11;(361):1–13. doi: 10.3897/zookeys.361.6351 (PMC3867116; doi:10.3897/zookeys.361.6351)
Supplement: XML Treatment for Batwanema [file zookeys.361.6351-treatment1.xml]

<!DOCTYPE tp:taxon-treatment
  PUBLIC "-//TaxonX//DTD Taxonomic Treatment Publishing DTD v0 20100105//EN" "tax-treatment-NSO.dtd">
<tp:taxon-treatment xmlns:tp="http://www.plazi.org/taxpub"><tp:treatment-meta><mixed-citation publication-type="journal"><person-group><name><surname>Morffe</surname><given-names>Jans</given-names></name><name><surname>García</surname><given-names>Nayla</given-names></name></person-group><article-title><italic>Batwanema</italic> gen. n. and <italic>Chokwenema</italic> gen. n. (Oxyurida, Hystrignathidae), new nematode  genera as parasites of Passalidae (Coleoptera)  from the Democratic Republic of Congo</article-title><source>Zookeys</source><day>11</day><month>12</month><year>2013</year><volume>2013</volume><issue>361</issue><fpage>1</fpage><lpage>13</lpage><pub-id pub-id-type="doi">10.3897/zookeys.361.6351</pub-id></mixed-citation></tp:treatment-meta><tp:nomenclature><label>Genus</label><tp:taxon-name>
                            <tp:taxon-name-part taxon-name-part-type="genus">Batwanema</tp:taxon-name-part>
                            <object-id xmlns:xlink="http://www.w3.org/1999/xlink" content-type="zoobank" xlink:type="simple">http://zoobank.org/9B039791-CD4A-4932-A5F8-9A5F7A333FE3</object-id>
                            <object-id xmlns:xlink="http://www.w3.org/1999/xlink" xlink:type="simple">http://species-id.net/wiki/Batwanema</object-id>
                        </tp:taxon-name><tp:taxon-status xmlns:xlink="http://www.w3.org/1999/xlink" xlink:type="simple">gen. n.</tp:taxon-status></tp:nomenclature><tp:treatment-sec sec-type="Generic diagnosis"><title>Generic diagnosis.</title><p>Female. Cervical cuticle armed with wide, scale-like projections, arranged initially in rows of eight elements. Scales divide gradually, forming pointed spines toward the end of the spiny region. Lateral alae present. Head bearing eight rounded, paired papillae. Two short, not prominent cephalic annuli next to head, the second slightly longer and wider than the first. Oesophagus with procorpus clavate, its base set-off from the isthmus. Excretory pore post-bulbar. Genital tract monodelphic-prodelphic. Eggs ovoid. Tail subulate.</p></tp:treatment-sec><tp:treatment-sec sec-type="Type species"><title>Type species.</title><p><italic><tp:taxon-name>Batwanema congo</tp:taxon-name></italic> Morffe &amp; García, gen. n. et sp. n.</p></tp:treatment-sec><tp:treatment-sec sec-type="Other species"><title>Other species.</title><p><italic><tp:taxon-name>Batwanema latum</tp:taxon-name></italic> (Van Waerebeke, 1973) comb. n.; <italic><tp:taxon-name>Artigasia lata</tp:taxon-name></italic> Van Waerebeke, 1973: pag. 13, fig. 90–101.; <italic><tp:taxon-name>Batwanema annulatum</tp:taxon-name></italic> (Van Waerebeke, 1973) comb. n.; <italic><tp:taxon-name>Artigasia annulata</tp:taxon-name></italic> Van Waerebeke, 1973: pag. 13, fig. 84–89.</p></tp:treatment-sec><tp:treatment-sec sec-type="Distribution"><title>Distribution.</title><p>Democratic Republic of Congo, Madagascar.</p></tp:treatment-sec><tp:treatment-sec sec-type="Etymology"><title>Etymology.</title><p>The generic epithet (neuter in gender), is a combination of Batwa, after the pygmy ethnic group that inhabits the D. R. of Congo, and the suffix–nema.</p></tp:treatment-sec></tp:taxon-treatment>
