# Supplementary material for: Batwanema gen. n. and Chokwenema gen. n. (Oxyurida, Hystrignathidae), new nematode genera as parasites of Passalidae (Coleoptera) from the Democratic Republic of Congo
Source: Zookeys. 2013 Dec 11;(361):1–13. doi: 10.3897/zookeys.361.6351 (PMC3867116; doi:10.3897/zookeys.361.6351)
Supplement: XML Treatment for Batwanema congo [file zookeys.361.6351-treatment2.xml]

<!DOCTYPE tp:taxon-treatment
  PUBLIC "-//TaxonX//DTD Taxonomic Treatment Publishing DTD v0 20100105//EN" "tax-treatment-NSO.dtd">
<tp:taxon-treatment xmlns:tp="http://www.plazi.org/taxpub"><tp:treatment-meta><mixed-citation publication-type="journal"><person-group><name><surname>Morffe</surname><given-names>Jans</given-names></name><name><surname>García</surname><given-names>Nayla</given-names></name></person-group><article-title><italic>Batwanema</italic> gen. n. and <italic>Chokwenema</italic> gen. n. (Oxyurida, Hystrignathidae), new nematode  genera as parasites of Passalidae (Coleoptera)  from the Democratic Republic of Congo</article-title><source>Zookeys</source><day>11</day><month>12</month><year>2013</year><volume>2013</volume><issue>361</issue><fpage>1</fpage><lpage>13</lpage><pub-id pub-id-type="doi">10.3897/zookeys.361.6351</pub-id></mixed-citation></tp:treatment-meta><tp:nomenclature><tp:taxon-name>
                            <tp:taxon-name-part taxon-name-part-type="genus">Batwanema</tp:taxon-name-part>
                            <tp:taxon-name-part taxon-name-part-type="species">congo</tp:taxon-name-part>
                            <object-id xmlns:xlink="http://www.w3.org/1999/xlink" content-type="zoobank" xlink:type="simple">http://zoobank.org/303612B9-C74C-4296-9BC9-8C291145AFD1</object-id>
                            <object-id xmlns:xlink="http://www.w3.org/1999/xlink" xlink:type="simple">http://species-id.net/wiki/Batwanema_congo</object-id>
                        </tp:taxon-name><tp:taxon-status xmlns:xlink="http://www.w3.org/1999/xlink" xlink:type="simple">sp. n.</tp:taxon-status><xref ref-type="fig" rid="F1">Figure 1A–G</xref><xref ref-type="fig" rid="F2">, 2A–E</xref></tp:nomenclature><tp:treatment-sec sec-type="Type material"><title>Type material.</title><p>♀ holotype, Democratic Republic of Congo, Ituri province, Mongwalu; in <italic><tp:taxon-name>Pentalobus barbatus</tp:taxon-name></italic>; 5.VI.1939; Lepersonne coll.; CZACC 11.4700. Paratypes: 4 ♀♀, same data as holotype, CZACC 11.4701-11.4704; 3 ♀♀, same data as holotype, RMCA; 1 ♀♀, same data as holotype, RIT820; 1 ♀♀, same data as holotype, CHIOC.</p></tp:treatment-sec><tp:treatment-sec sec-type="Additional material"><title>Additional material.</title><p>Vouchers: 3♀♀,Democratic Republic of Congo, Uele region, Bambesa, <named-content xmlns:xlink="http://www.w3.org/1999/xlink" content-type="dwc:verbatimCoordinates" xlink:type="simple">3°28'N, 25°43'E</named-content>; in <italic><tp:taxon-name>Pentalobus</tp:taxon-name></italic> sp.; 15.V.1937; J. Vrijdagh coll.; CZACC 11.4705-11.4707. 2♀♀, same data as the latter, RMCA.</p></tp:treatment-sec><tp:treatment-sec sec-type="Measurements"><title>Measurements.</title><p>Holotype (female) a = 14.81, b = 6.24, c = 7.90, V% = 50.63, total length = 2.370, maximum body width = 0.160, stoma length = 0.045, procorpus length = 0.290, isthmus length = 0.033, diameter of basal bulb = 0.070, total length of oesophagus = 0.380, nerve ring to anterior end = 0.200, excretory pore to anterior end = 0.550, anus to posterior end = 0.300, eggs = 0.100–0.110×0.045–0.050 (0.106 ± 0.005×0.048 ± 0.003 n = 3).</p><p>Paratypes (females) (n = 9) a = 13.20–17.50 (14.72 ± 1.50 n = 9), b = 4.92–5.56 (5.33 ± 0.24 n = 9), c = 6.28–7.48 (6.87 ± 0.40 n = 9), V% = 51.83–54.29 (52.76 ± 0.92 n = 7), total length = 1.820–2.170 (2.013 ± 0.138 n = 9), maximum body width = 0.120–0.160 (0.138 ± 0.015 n = 9), stoma length = 0.040–0.050 (0.045 ± 0.003 n = 9), procorpus length = 0.270–0.320 (0.283 ± 0.016 n = 9), isthmus length = 0.025–0.035 (0.031 ± 0.004 n = 9), diameter of basal bulb = 0.060–0.075 (0.067 ± 0.004 n = 9), total length of oesophagus = 0.350–0.420 (0.378 ± 0.020 n = 9), nerve ring to anterior end = 0.170–0.210 (0.191 ± 0.013 n = 9), excretory pore to anterior end = 0.490–0.550 (0.515 ± 0.026 n = 4), anus to posterior end = 0.260–0.310 (0.293 ± 0.015 n = 9), eggs = 0.098–0.123×0.030–0.053 (0.108 ± 0.006×0.041 ± 0.006 n = 16).</p></tp:treatment-sec><tp:treatment-sec sec-type="Specimens from Bambesa"><title>Specimens from Bambesa.</title><p>Females (n = 5) a = 15.91–21.00 (18.40 ± 2.22 n = 5), b = 5.11–6.10 (5.60 ± 0.40 n = 5), c = 5.39–6.13 (5.68 ± 0.30 n = 5), V% = 49.74–54.30 (51.84 ± 1.65 n = 5), total length = 1.510–1.890 (1.716 ± 0.162 n = 5), maximum body width = 0.080–0.110 (0.094 ± 0.011 n = 5), stoma length = 0.040–0.050 (0.043 ± 0.004 n = 5), procorpus length = 0.185–0.270 (0.227 ± 0.030 n = 5), isthmus length = 0.025–0.038 (0.032 ± 0.005 n = 5), diameter of basal bulb = 0.033–0.058 (0.049 ± 0.010 n = 5), total length of oesophagus = 0.258–0.360 (0.308 ± 0.036 n = 5), nerve ring to anterior end = 0.135–0.180 (0.155 ± 0.019 n = 4), excretory pore to anterior end = 0.380–0.430 (0.397 ± 0.029 n = 3), anus to posterior end = 0.280–0.340 (0.302 ± 0.023 n = 5), eggs = 0.095–0.118×0.033–0.045 (0.110 ± 0.008×0.039 ± 0.005 n = 10).</p></tp:treatment-sec><tp:treatment-sec sec-type="Description"><title>Description.</title><p>Body comparatively slender, widening from the base of the second cephalic annule, maximum body diameter at level of the vulva, tapering towards anus. Cuticle markedly annulated in the spiny region, annuli (<italic>ca.</italic> 2 µm) less marked in the rest of body. Cervical region armed with rows of cuticular projections from the end of the second cephalic annule to the base of isthmus. First row consisting of eight wide, rectangular, scale-like cuticular projections. At level of row 3-4, a shallow cleavage at midpoint of the scales becoming deeper and wider towards the posterior region of body, until reaching row 8–9, where each scale is divided in two or three spines, their tips rounded. Next to it, spines become pointed gradually and increase their number: <italic>ca.</italic> 22 elements in the median rows and <italic>ca.</italic> 34 in the last rows. Lateral alae commencing at level of the isthmus, within the spiny region and extending to about three body-widths posterior to the vulva. Sub-cuticular longitudinal striae present. Head set-off from body by a deep groove, bearing eight rounded, less prominent, paired papillae. Amphids lateral, pore-like. Next to head, two short, not prominent cephalic annule; the second slightly wider and longer than the first. Cephalic annuli poorly differentiated one from the other, only by a shallow groove. Mouth circular. Stoma about four head-lengths long, surrounded by an oesophageal collar. Lumen of anterior region of stoma triangular, with a ridge in each side. Oesophagus consisting of a muscular clavate procorpus, well set-off from the isthmus. Basal bulb rounded, valve plate well developed. Intestine simple, sub-rectilinear. Rectum short, anus not prominent. Nerve ring encircling procorpus at about its midpoint. Excretory pore situated at about half of body width posterior to basal bulb. Vulva a median transverse slit near midbody, lips slightly prominent. Vagina muscular, forwardly directed. Genital tract monodelphic-prodelphic. Ovary reflexed behind the excretory pore, distal flexure <italic>ca.</italic> 1.5 body-widths long. Eggs ovoid, shell with eight rough, longitudinal, hardly prominent ridges. Tail conical, subulate, ending in a sharp point. Male unknown.</p><fig id="F1" position="float" orientation="portrait"><label>Figure 1.</label><caption><p><italic><tp:taxon-name>Batwanema congo</tp:taxon-name></italic> gen. n. et sp. n. Female. <bold>A</bold> Oesophageal region, lateral view <bold>B</bold> Cephalic end, internal view <bold>C</bold> Tail, lateral view <bold>D</bold> Vulva, ventro-lateral view <bold>E</bold> Egg <bold>F</bold> Genital tract, ventro-lateral view <bold>G</bold> Habitus, ventro-lateral view.</p></caption><graphic xmlns:xlink="http://www.w3.org/1999/xlink" xlink:href="ZooKeys-361-001-g001.jpg" position="float" orientation="portrait" xlink:type="simple"/></fig><fig id="F2" position="float" orientation="portrait"><label>Figure 2.</label><caption><p><italic><tp:taxon-name>Batwanema congo</tp:taxon-name></italic> gen. n. et sp. n. Female. SEM images <bold>A</bold> Cervical region <bold>B</bold> Cephalic end, lateralview <bold>C</bold> Cephalic end, <italic>en face</italic> view <bold>D</bold> End of the spiny region and beginning of a lateral ala <bold>E</bold> Detail of the beginning of a lateral ala. Scale lines: <bold>A, D</bold> 0.05 mm, <bold>B</bold> 0.025mm, <bold>C, E</bold> 0.02 mm.</p></caption><graphic xmlns:xlink="http://www.w3.org/1999/xlink" xlink:href="ZooKeys-361-001-g002.jpg" position="float" orientation="portrait" xlink:type="simple"/></fig></tp:treatment-sec><tp:treatment-sec sec-type="Discussion"><title>Discussion.</title><p><italic><tp:taxon-name>Batwanema</tp:taxon-name></italic> gen. n. presents a similar arrangement of the cervical cuticular projections to <italic><tp:taxon-name>Chokwenema</tp:taxon-name></italic> gen. n., consisting of a first row of eight rectangular scales that gradually bifurcate, becoming pointed spines. It can be differentiated by its reproductive system monodelphic-prodelphic contrary to didelphic-amphidelphic. The genus has two cephalic annuli barely expanded <italic>vs.</italic> the unique truncate, more expanded first cephalic annule of <italic><tp:taxon-name>Chokwenema</tp:taxon-name></italic> gen. n. In addition, the procorpus of <italic><tp:taxon-name>Batwanema</tp:taxon-name></italic> gen. n. is clavate <italic>vs.</italic> sub-cylindrical.</p><p>The other genera with scales in the cervical cuticle are <italic><tp:taxon-name>Lepidonema</tp:taxon-name></italic> Cobb, 1898 and <italic><tp:taxon-name>Salesia</tp:taxon-name></italic> Travassos &amp; Kloss, 1958, both having genital tracts didelphic-amphidelphic and with more elements in the first row of spines: 16 <italic>vs.</italic> 8 and a single, large cephalic annuli <italic>vs.</italic> the two shorter of <italic><tp:taxon-name>Batwanema</tp:taxon-name></italic> gen. n. Also, <italic><tp:taxon-name>Lepidonema</tp:taxon-name></italic> has a sub-cylindrical procorpus <italic>vs.</italic> the clavate of <italic><tp:taxon-name>Batwanema</tp:taxon-name></italic> gen. n.</p><p><xref ref-type="bibr" rid="B8">Van Waerebeke (1973)</xref> described 14 species of Malagasian <italic><tp:taxon-name>Artigasia</tp:taxon-name></italic>, all of these quite variable in the shape of the cephalic end and the form and arrangement of spines. Two of such species: <italic><tp:taxon-name>Artigasia lata</tp:taxon-name></italic> and <italic><tp:taxon-name>Artigasia annulata</tp:taxon-name></italic> are characterized, in addition to the clavate procorpus and the monogonant genital tract, by the presence of two cephalic annuli (the second larger) and the cervical region with scale-like cuticular projections. These scales are arranged initially in a row of eight elements, which increase their number and become gradually in pointed spines. The latter features agree with the diagnosis of <italic><tp:taxon-name>Batwanema</tp:taxon-name></italic> gen. n., supporting the establishment of <italic><tp:taxon-name>Batwanema latum</tp:taxon-name></italic> comb. n. and <italic><tp:taxon-name>Batwanema annulatum</tp:taxon-name></italic> comb. n. as new combinations of <italic><tp:taxon-name>Artigasia lata</tp:taxon-name></italic> and <italic><tp:taxon-name>Artigasia annulata</tp:taxon-name></italic>.</p><p><italic><tp:taxon-name>Batwanema congo</tp:taxon-name></italic> gen. n. et sp. n. can be segregated from <italic><tp:taxon-name>Batwanema latum</tp:taxon-name></italic> comb. n. by the extension of the cervical spines and lateral alae. In the new species, the spines end at level of the basal bulb <italic>vs.</italic> the level of the nerve ring in <italic><tp:taxon-name>Batwanema latum</tp:taxon-name></italic> comb. n. On the other hand, the lateral alae of <italic><tp:taxon-name>Batwanema congo</tp:taxon-name></italic> gen. n. et sp. n. arise within the spiny region and extend to a distance beyond the vulva, whereas <italic><tp:taxon-name>Batwanema latum</tp:taxon-name></italic> comb. n. presents lateral alae from the beginning of the isthmus to the level of anus. <italic><tp:taxon-name>Batwanema congo</tp:taxon-name></italic> gen. n. et sp. n. has a larger body (1.820–2.370 <italic>vs.</italic> 1.360–1.472) but the oesophagus is comparatively shorter (b = 4.92–6.24 <italic>vs.</italic> 4.10–4.60).</p><p>The eggs of both taxa are similar in size (<italic><tp:taxon-name>Batwanema congo</tp:taxon-name></italic> gen. n. et sp. n. = 0.098–0.123×0.030–0.053; <italic><tp:taxon-name>Batwanema latum</tp:taxon-name></italic> = 0.112–0.116×0.039–0.042), but are ridged-shelled in <italic><tp:taxon-name>Batwanema congo</tp:taxon-name></italic> gen. n. et sp. n. <italic>vs.</italic> the smooth-shelled eggs of <italic><tp:taxon-name>Batwanema latum</tp:taxon-name></italic> comb. n. The tail of <italic><tp:taxon-name>Batwanema congo</tp:taxon-name></italic> gen. n. et sp. n. is comparatively longer (c = 6.28–7.90 <italic>vs.</italic> 11.00–13.00).</p><p><italic><tp:taxon-name>Batwanema congo</tp:taxon-name></italic> gen. n. et sp. n. differs from <italic><tp:taxon-name>Batwanema annulatum</tp:taxon-name></italic> comb. n. by the cervical spines extending further down the body, whereas <italic><tp:taxon-name>Batwanema annulatum</tp:taxon-name></italic> comb. n. has spines ending before the level of the basal bulb. Lateral alae of <italic><tp:taxon-name>Batwanema annulatum</tp:taxon-name></italic> comb. n. extend from the level of the isthmus to the level of the anus in opposition to <italic><tp:taxon-name>Batwanema congo</tp:taxon-name></italic> gen. n. et sp. n. where the lateral alae clearly finish before the anus. <italic><tp:taxon-name>Batwanema congo</tp:taxon-name></italic> gen. n. et sp. n. is also longer (1.820–2.370 <italic>vs.</italic> 1.439–1.509), with the oesophagus comparatively shorter (b = 4.92–6.24 <italic>vs.</italic> 4.50–4.60). Moreover, the eggs of <italic><tp:taxon-name>Batwanema annulatum</tp:taxon-name></italic> comb. n. are smooth-shelled <italic>vs.</italic> the ridged-shelled ones of <italic><tp:taxon-name>Batwanema congo</tp:taxon-name></italic> gen. n. et sp. n.</p></tp:treatment-sec><tp:treatment-sec sec-type="Type host"><title>Type host.</title><p><italic><tp:taxon-name>Pentalobus barbatus</tp:taxon-name></italic> (Fabricius, 1801) (<tp:taxon-name>Coleoptera</tp:taxon-name>: <tp:taxon-name>Passalidae</tp:taxon-name>).</p></tp:treatment-sec><tp:treatment-sec sec-type="Other host"><title>Other host.</title><p><italic><tp:taxon-name>Pentalobus</tp:taxon-name></italic> sp. (<tp:taxon-name>Coleoptera</tp:taxon-name>: <tp:taxon-name>Passalidae</tp:taxon-name>).</p></tp:treatment-sec><tp:treatment-sec sec-type="Site"><title>Site.</title><p>Gut caeca.</p></tp:treatment-sec><tp:treatment-sec sec-type="Type locality"><title>Type locality.</title><p>Mongwalu, Ituri province, Democratic Republic of Congo.</p></tp:treatment-sec><tp:treatment-sec sec-type="Other locality"><title>Other locality.</title><p>Bambesa, Uele region, Democratic Republic of Congo.</p></tp:treatment-sec><tp:treatment-sec sec-type="Etymology"><title>Etymology.</title><p>Specific epithet in apposition refers to the country of the new taxon.</p></tp:treatment-sec><ref-list><ref id="B8"><mixed-citation xmlns:xlink="http://www.w3.org/1999/xlink" xlink:type="simple"><person-group><name name-style="western"><surname>Van Waerebeke</surname><given-names>D</given-names></name></person-group> (<year>1973</year>) <article-title>Les oxyuroïdes associés aux Passalidae à Madagascar.</article-title><source>Cahiers ORSTOM, Ser. Biol.</source>, <volume>18</volume>: <fpage>3</fpage>-<lpage>43</lpage>.</mixed-citation></ref></ref-list></tp:taxon-treatment>
