# Supplementary material for: Batwanema gen. n. and Chokwenema gen. n. (Oxyurida, Hystrignathidae), new nematode genera as parasites of Passalidae (Coleoptera) from the Democratic Republic of Congo
Source: Zookeys. 2013 Dec 11;(361):1–13. doi: 10.3897/zookeys.361.6351 (PMC3867116; doi:10.3897/zookeys.361.6351)
Supplement: XML Treatment for Chokwenema lepidophorum [file zookeys.361.6351-treatment4.xml]

<!DOCTYPE tp:taxon-treatment
  PUBLIC "-//TaxonX//DTD Taxonomic Treatment Publishing DTD v0 20100105//EN" "tax-treatment-NSO.dtd">
<tp:taxon-treatment xmlns:tp="http://www.plazi.org/taxpub"><tp:treatment-meta><mixed-citation publication-type="journal"><person-group><name><surname>Morffe</surname><given-names>Jans</given-names></name><name><surname>García</surname><given-names>Nayla</given-names></name></person-group><article-title><italic>Batwanema</italic> gen. n. and <italic>Chokwenema</italic> gen. n. (Oxyurida, Hystrignathidae), new nematode  genera as parasites of Passalidae (Coleoptera)  from the Democratic Republic of Congo</article-title><source>Zookeys</source><day>11</day><month>12</month><year>2013</year><volume>2013</volume><issue>361</issue><fpage>1</fpage><lpage>13</lpage><pub-id pub-id-type="doi">10.3897/zookeys.361.6351</pub-id></mixed-citation></tp:treatment-meta><tp:nomenclature><tp:taxon-name>
                            <tp:taxon-name-part taxon-name-part-type="genus">Chokwenema</tp:taxon-name-part>
                            <tp:taxon-name-part taxon-name-part-type="species">lepidophorum</tp:taxon-name-part>
                            <object-id xmlns:xlink="http://www.w3.org/1999/xlink" content-type="zoobank" xlink:type="simple">http://zoobank.org/124AD063-4948-4F9C-8BD2-F796C14DAA59</object-id>
                            <object-id xmlns:xlink="http://www.w3.org/1999/xlink" xlink:type="simple">http://species-id.net/wiki/Chokwenema_lepidophorum</object-id>
                        </tp:taxon-name><tp:taxon-status xmlns:xlink="http://www.w3.org/1999/xlink" xlink:type="simple">sp. n.</tp:taxon-status><xref ref-type="fig" rid="F3">Figure 3A–H</xref><xref ref-type="fig" rid="F4">, 4A–C</xref></tp:nomenclature><tp:treatment-sec sec-type="Type material"><title>Type material.</title><p>♀ holotype, Democratic Republic of Congo, Ituri province, Mongwalu; in <italic><tp:taxon-name>Didimoides</tp:taxon-name></italic> cf. <italic>parastictus</italic>.; 5.VI.1939; Lepersonne coll.; CZACC 11.4708. Paratypes: 3 ♀♀, same data as holotype, CZACC 11.4709-11.4711; 4 ♀♀, same data as holotype, RMCA; 1 ♀♀, same data as holotype, CHIOC.</p></tp:treatment-sec><tp:treatment-sec sec-type="Additional material"><title>Additional material.</title><p>Vouchers: 3♀♀, Democratic Republic of Congo, Ituri province, Mongwalu; in <italic><tp:taxon-name>Pentalobus barbatus</tp:taxon-name></italic>; 5.VI.1939; Lepersonne coll.; CZACC 11.4712-11.4714; 2♀♀, same data as the latter, RMCA; ♀, same data as the latter, RIT821.</p></tp:treatment-sec><tp:treatment-sec sec-type="Measurements"><title>Measurements.</title><p>Holotype (female) a = 11.65, b = 5.25, c = 13.40, V% = 55.97, total length = 2.680, maximum body width = 0.230, first cephalic annule (length×width) = 0.018×0.063, stoma length = 0.038, procorpus length = 0.400, isthmus length = 0.025, diameter of basal bulb = 0.090, total length of oesophagus = 0.510, nerve ring to anterior end = 0.260, excretory pore to anterior end = 0.720, anus to posterior end = 0.200, eggs = 0.093–0.098×0.038–0.040 (0.095 ± 0.003×0.039 ± 0.001 n = 3).</p><p>Paratypes (females) (n = 8) a = 9.09–15.63 (10.87 ± 2.40 n = 6), b = 4.26–4.90 (4.62 ± 0.28 n = 5), c = 11.68–12.53 (12.04 ± 0.36 n = 4), V% = 54.40–57.75 (55.76 ± 1.24 n = 6), total length = 2.000–2.500 (2.192 ± 0.181 n = 6), maximum body width = 0.160–0.225 (0.209 ± 0.021 n = 8), first cephalic annule (length×width) = 0.015–0.020×0.058–0.063 (0.018 ± 0.002×0.060 ± 0.002 n = 6), stoma length = 0.030–0.040 (0.035 ± 0.004 n = 7), procorpus length = 0.330–0.420 (0.376 ± 0.032 n = 7), isthmus length = 0.023–0.038 (0.027 ± 0.006 n = 5), diameter of basal bulb = 0.088–0.100 (0.093 ± 0.005 n = 8), total length of oesophagus = 0.450–0.520 (0.487 ± 0.026 n = 6), nerve ring to anterior end = 0.210–0.260 (0.235 ± 0.021 n = 4), excretory pore to anterior end = 0.660, anus to posterior end = 0.170–0.210 (0.184 ± 0.019 n = 4), eggs = 0.090–0.100×0.038–0.050 (0.097 ± 0.004×0.043 ± 0.004 n = 11).</p></tp:treatment-sec><tp:treatment-sec sec-type="Specimens from"><title>Specimens from</title><p><bold><italic><tp:taxon-name>Pentalobus barbatus</tp:taxon-name></italic>.</bold> Females (n = 6) a = 10.36–15.00 (13.25 ± 1.85 n = 6), b = 4.94–5.80 (5.41 ± 0.31 n = 6), c = 13.35–15.73 (14.21 ± 0.95 n = 6), V% = 51.31–56.99 (53.49 ± 2.40 n = 5), total length = 2.175–2.720 (2.453 ± 0.228 n = 6), maximum body width = 0.170–0.210 (0.187 ± 0.016 n = 6), first cephalic annule (length×width) = 0.015–0.018×0.048–0.058 (0.016 ± 0.001×0.053 ± 0.004 n = 6), stoma length = 0.033–0.038 (0.036 ± 0.002 n = 6), procorpus length = 0.310–0.390 (0.353 ± 0.027 n = 6), isthmus length = 0.018–0.033 (0.025 ± 0.006 n = 5), diameter of basal bulb = 0.083–0.103 (0.091 ± 0.007 n = 6), total length of oesophagus = 0.410–0.490 (0.453 ± 0.029 n = 6), nerve ring to anterior end = 0.210–0.250 (0.228 ± 0.015 n = 5), anus to posterior end = 0.150–0.200 (0.173 ± 0.022 n = 6), eggs = 0.088–0.100×0.035–0.050 (0.095 ± 0.004×0.042 ± 0.004 n = 10).</p></tp:treatment-sec><tp:treatment-sec sec-type="Description"><title>Description.</title><p>Female body robust, widening from the base of the first cephalic annule, maximum body diameter at level of the vulva, then tapering towards anus. Cuticle markedly annulated in the spiny region, annuli less marked in the rest of the body (<italic>ca.</italic> 3–5µm). Cervical cuticle armed initially by opposite rows of rectangular scales, arranged in number of eight. Scales bifurcate gradually at the third row by a cleavage. Division is total at level of the fifth row, with 16 shorter scales, their tips rounded. Scales becoming pointed towards the end of the spiny region. Last rows of spines (a total of 35–36) end at about one seventh of the body-width before the base of the procorpus. Sub-cuticular longitudinal striae present. Lateral alae absent. Head bearing eight rounded, paired papillae. Amphids lateral, pore-like. First cephalic annule similar in length to head, cone-like, truncated, slightly inflated. Stoma short, about two first cephalic annule-lengths long, surrounded by an oesophageal collar. Oesophagus consisting of a muscular, sub-cylindrical procorpus, its base well set-off from the short isthmus. Basal bulb pyriform, valve-plate well developed. Intestine simple, sub-rectilinear. Rectum short, anus not prominent. Nerve ring encircling the procorpus at <italic>ca.</italic> 55% of its length. Excretory pore located at <italic>ca.</italic> three fourths of the body-width posterior to the basal bulb. Vulva a median transverse slit, displaced to the posterior half of body, its lips slightly prominent. Vagina muscular, directed forwardly. Genital tract didelphic-amphidelphic, both ovaries reflexed. Oocytes in single rows. Eggs comparatively small, ovoid, with eight rough longitudinal ridges in the shell. Tail short, conical, subulate, ending in a sharp tip. Male unknown.</p><fig id="F3" position="float" orientation="portrait"><label>Figure 3.</label><caption><p><italic><tp:taxon-name>Chokwenema lepidophorum</tp:taxon-name></italic> gen. n. et sp. n. Female. <bold>A</bold> Oesophageal region, lateral view <bold>B</bold> Cephalic end, internal view <bold>C</bold> Cephalic end, external view <bold>D</bold> Tail, lateral view <bold>E</bold> Vulva, ventral view <bold>F</bold> Egg <bold>G</bold> Genital tract, ventro-lateral view <bold>H</bold> Habitus, ventro-lateral view.</p></caption><graphic xmlns:xlink="http://www.w3.org/1999/xlink" xlink:href="ZooKeys-361-001-g003.jpg" position="float" orientation="portrait" xlink:type="simple"/></fig><fig id="F4" position="float" orientation="portrait"><label>Figure 4.</label><caption><p><italic><tp:taxon-name>Chokwenema lepidophorum</tp:taxon-name></italic> gen. n. et sp. n. Female. SEM images <bold>A</bold> Cephalic end <bold>B</bold> Cephalic end, <italic>en face</italic> view <bold>C</bold> Cervical region. Scale lines: <bold>A</bold> 0.05 mm, <bold>B</bold> 0.04mm, <bold>C</bold> 0.1 mm.</p></caption><graphic xmlns:xlink="http://www.w3.org/1999/xlink" xlink:href="ZooKeys-361-001-g004.jpg" position="float" orientation="portrait" xlink:type="simple"/></fig></tp:treatment-sec><tp:treatment-sec sec-type="Discussion"><title>Discussion.</title><p><italic><tp:taxon-name>Chokwenema</tp:taxon-name></italic> gen. n. resembles the African genus <italic><tp:taxon-name>Batwanema</tp:taxon-name></italic> gen. n. by having a similar arrangement of the cervical spines: first row of eight rectangular scales gradually bifurcating, turning into pointed spines. The genus differs by its genital tract didelphic-amphidelphic <italic>vs.</italic> monodelphic-prodelphic in <italic><tp:taxon-name>Batwanema</tp:taxon-name></italic> gen. n. The procorpus is sub-cylindrical in <italic><tp:taxon-name>Chokwenema</tp:taxon-name></italic> gen. n. in opposition to the clavate procorpus of <italic><tp:taxon-name>Batwanema</tp:taxon-name></italic> gen. n. Moreover, <italic><tp:taxon-name>Chokwenema</tp:taxon-name></italic> gen. n. posses a single, evident truncate first cephalic annule, slightly inflated instead of the two hardly marked annuli of <italic><tp:taxon-name>Batwanema</tp:taxon-name></italic> gen. n., barely expanded.</p><p><italic><tp:taxon-name>Lepidonema</tp:taxon-name></italic> and <italic><tp:taxon-name>Salesia</tp:taxon-name></italic> also bear scale-like projections in the cervical cuticle and shows a didelphic-amphidelphic genital system (<xref ref-type="bibr" rid="B7">Travassos and Kloss 1958</xref>). In addition, <italic><tp:taxon-name>Lepidonema</tp:taxon-name></italic> have a sub-cylindrical procorpus. <italic><tp:taxon-name>Chokwenema</tp:taxon-name></italic> gen. n. can be differentiated from both by the arrangement of the cervical spines with eight scales in the first row and the characteristic bifurcation of these, their number increasing towards the end of the spiny region. <italic><tp:taxon-name>Lepidonema</tp:taxon-name></italic> and <italic><tp:taxon-name>Salesia</tp:taxon-name></italic> present more elements in their first rows of spines, that are not bifurcated. Moreover, <italic><tp:taxon-name>Salesia</tp:taxon-name></italic> present a clavate procorpus <italic>vs.</italic> the sub-cylindrical of <italic><tp:taxon-name>Chokwenema</tp:taxon-name></italic> gen. n.</p><p>The other digonant genus with spines in the cuticle and sub-cylindrical procorpus is <italic><tp:taxon-name>Soaresnema</tp:taxon-name></italic> Travassos &amp; Kloss, 1958, which can be segregated from <italic><tp:taxon-name>Chokwenema</tp:taxon-name></italic> gen. n. by lacking scales in the cervical cuticle, by the spines forming transverse rows <italic>vs.</italic> opposite rows and by the larger number of elements in the first row (16) <italic>vs.</italic> eight in <italic><tp:taxon-name>Chokwenema</tp:taxon-name></italic> gen. n.</p></tp:treatment-sec><tp:treatment-sec sec-type="Type host"><title>Type host.</title><p><italic><tp:taxon-name>Didimoides</tp:taxon-name></italic> cf. <italic>parastictus</italic> (Imhoff, 1843) (<tp:taxon-name>Coleoptera</tp:taxon-name>: <tp:taxon-name>Passalidae</tp:taxon-name>).</p></tp:treatment-sec><tp:treatment-sec sec-type="Other host"><title>Other host.</title><p><italic><tp:taxon-name>Pentalobus barbatus</tp:taxon-name></italic> (Fabricius, 1801) (<tp:taxon-name>Coleoptera</tp:taxon-name>: <tp:taxon-name>Passalidae</tp:taxon-name>).</p></tp:treatment-sec><tp:treatment-sec sec-type="Site"><title>Site.</title><p>gut caeca.</p></tp:treatment-sec><tp:treatment-sec sec-type="Type locality"><title>Type locality.</title><p>Mongwalu, Ituri province, Democratic Republic of Congo.</p></tp:treatment-sec><tp:treatment-sec sec-type="Etymology"><title>Etymology.</title><p>Specific epithet derived from the Greek <italic>lepidos</italic>: scale and <italic>phoreus</italic>: to bear, after the scale-like projections of the cervical cuticle.</p></tp:treatment-sec><ref-list><ref id="B7"><mixed-citation xmlns:xlink="http://www.w3.org/1999/xlink" xlink:type="simple"><person-group><name name-style="western"><surname>Travassos</surname><given-names>L</given-names></name><name name-style="western"><surname>Kloss</surname><given-names>GR</given-names></name></person-group> (<year>1958</year>) <article-title>Sobre a fauna de Nematodeos dos Coleopteros-Passalidae da Estacao biologica de Boraceia.</article-title><source>Arquivos de Zoologia do Estado de Sao Paulo</source><volume>11</volume>: <fpage>23</fpage>-<lpage>57</lpage>.</mixed-citation></ref></ref-list></tp:taxon-treatment>
